# Supplementary material for: Comparative Evidence on Negative Pressure Therapy and Hyperbaric Oxygen Therapy for Diabetic Foot Ulcers: A Systematic Review of Independent Effectiveness and Clinical Applicability
Source: Medicina (Kaunas). 2026 Jan 4;62(1):109. doi: 10.3390/medicina62010109 (PMC12842796; doi:10.3390/medicina62010109)
Supplement: Supplementary file 1 [file medicina-62-00109-s001.zip]

Archive with 1 entries (1 files):
- medicina-3980732-supplementary.pdf
